# Supplementary material for: Effects of Angiotensin-I-Converting Enzyme (ACE) Mutations Associated with Alzheimer’s Disease on Blood ACE Phenotype
Source: Biomedicines. 2024 Oct 21;12(10):2410. doi: 10.3390/biomedicines12102410 (PMC11504702; doi:10.3390/biomedicines12102410)
Supplement: Supplementary file 1 [file biomedicines-12-02410-s001.zip]

Archive with 1 entries (1 files):
- biomedicines-3224268-supplementary.pdf
